# Supplementary material for: Variation in methods, results and reporting in electronic health record-based studies evaluating routine care in gout: A systematic review
Source: PLoS One. 2019 Oct 24;14(10):e0224272. doi: 10.1371/journal.pone.0224272 (PMC6812805; doi:10.1371/journal.pone.0224272)
Supplement: S1 Chart — MPR, medication possession ratio; PDC, proportion of days covered; rmANOVA, repeated-measures analysis of variance; SUA, serum urate level; ULT, urate lowering therapy. *All elements were coded except free-text keywords; where studies use multiple definitions, these are separated by ";". References are cited in S1 File. (XLS) [file pone.0224272.s011.xls]

## Sheet: Sheet1
Study	Study Characteristics				Gout Definition		Gout Cohort			Measures of Gout Medication Use						Gout Treatment Outcome		Reporting & Study Quality
Author (ref. in Supp. Inf.)	Year Published	Country	Setting	Drug Data Source	Definition Grouping*	Class	Size	Male, %	Mean Age (SD)	Treatment Duration	Dosage	Titration	Temporal Trend	Proportion with Prescription	Adherence	Effectiveness	Safety	Gout Code Provided	CoR Score	RoB Score
Arromdee et al. (44)	2002	USA	Primary care, hospital	Prescriptions	Meet ACR criteria, adjudicated by rheumatologist	Specific	120	76.7					1977-1978, 1995-1996						4.09091	10
Mikuls et al. (52)	2005	UK	Primary care	Prescriptions	≥1 diagnosis	Liberal	63105						1990-1999	At baseline					5	11.4286
Mikuls et al. (19)	2005	UK	Primary care	Prescriptions	≥1 diagnosis	Liberal	63105	78	61 (15)		Proportion			During the study					4.09091	11.6667
Alonso et al. (26)	2007	UK	Primary care	Prescriptions	≥1 diagnosis	Liberal								During the study					5.90909	14.2857
Singh et al. (12)	2007	USA	Primary care, hospital	Dispensed prescriptions	≥1 diagnosis	Liberal	663	99.4	67.9 (9.7)		Proportion			During the study				Diagnosis	4.23077	14.1667
DeVera et al. (35)	2008	Canada	Primary care, hospital	Prescriptions	≥1 diagnosis	Liberal	11258	66.5	74.1 (6.5)					During the study				Diagnosis	5.45455	12.1429
Singh et al. (13)	2008	USA	Primary care, hospital	Dispensed prescriptions	≥1 diagnosis	Liberal	643	99.4	67.9 (9.7)	Proportion, median duration	Proportion, mean and median dose	Proportion		During the study, before/after at ULT initiation					3.46154	13.3333
Roddy et al. (62)	2010	UK	Primary care	Prescriptions	≥1 diagnosis	Liberal	673	77	63.2 (14.5)		Proportion		2001-2004	At diagnosis, in first year, during the study				Diagnosis	5	7.5
Harrold et al. (4)	2010	USA	Primary care, hospital	Dispensed prescriptions	≥1 diagnosis	Liberal	4166	76	63 (15)	Proportion, mean duration				At baseline	Proportion				3.46154	12.5
Wahedduddin et al. (40)	2010	USA	Primary care, hospital	Prescriptions	≥2 diagnoses , ≥2 diagnoses and meet ACR criteria	Specific	173	80.92		Median duration	Mean dose			During the study					5.76923	11.4286
Rothenbacher et al. (43)	2011	UK	Primary care	Prescriptions	≥1 diagnosis	Liberal	23857	72.8	61.9 (14.5)					By 30 days after diagnosis					6.36364	10.8333
Soriano et al. (50)	2011	UK	Primary care	Prescriptions	≥1 diagnosis or drug; ≥1 diagnosis and drug	Specific	24768	72.46					2000-01, 2006-07	In 1-9 years after diagnosis					5.45455	12.5
Keenan et al. (59)	2011	USA	Primary care, hospital	Prescriptions	≥1 diagnosis; ≥1 diagnosis and current prescription, crystal identification, evidence of tophus or a score >5/12 clinical criteria for diagnosis	Specific	575	99.3	71.75 (11.64)		Mean dose			During the study				Diagnosis	5.90909	13.3333
Crittenden et al. (75)	2012	USA	Hospital	Prescriptions	≥1 diagnosis	Liberal	1288	99	71.3					During the study			Relative risk	Diagnosis	6.36364	10
Cheyoe et al. (41)	2012	Thailand	Hospital	Dispensed prescriptions	≥1 diagnosis	Liberal	154	75.3	63.1 (12.9)					At baseline				Diagnosis	3.63636	11.25
Harrold et al. (57)	2012	USA	Primary care, hospital	Dispensed prescriptions	≥1 diagnosis and survey response	Specific	479							During the study			Proportion with adverse events	Diagnosis	3.63636	8.33333
Zarowitz and O'Shea (51)	2013		Community	Dispensed prescriptions	≥1 diagnosis	Liberal	2487	52.8						During the study				Diagnosis	6.92308	12.5
Cottrell et al. (14)	2013	UK	Primary care	Prescriptions	≥1 diagnosis	Liberal	305	74	65.5		Proportion			During the study				Diagnosis	6.81818	12.5
Ryu et al. (74)	2013	Korea	Hospital	Prescriptions	Not specified	NS	66							At baseline			Univariate analysis		1.81818	11.6667
Pui et al. (67)	2013	New Zealand	Outpatient	Prescriptions	Meet ACR criteria	Specific	57	77	57 (16)		Mean dose					Proportion reaching SUA goal, rmANOVA, logistic regression	Proportion with adverse events		2.30769	12.1429
Zandman-Goddard et al. (7)	2013	Israel	Primary care, hospital	Dispensed prescriptions	≥1 specialist diagnosis	Specific	7644	72		Median duration					PDC			Diagnosis	5	10.8333
Hatoum et al. (65)	2014	USA	Primary care	Prescriptions	≥1 diagnosis	Liberal	18389	69	63.7 (13.37)		Mean and median dose			In or after 2009		Proportion with treatment switch and reaching SUA goal, logistic regression			5	12.1429
Kuo et al. (49)	2014	UK	Primary care	Prescriptions	≥1 diagnosis	Liberal	115608						1997-2012	In 6 and 12 months after diagnosis	PDC			Diagnosis	6.36364	12.5
Jackson et al. (18)	2014	Aotearoa New Zealand	Primary care, hospital	Dispensed prescriptions	≥1 diagnosis or drug	Liberal	114703							During the study				Diagnosis	4.61538	11.6667
Kuo et al. (21)	2014	UK	Primary care	Prescriptions	Not specified	NS	52164	73.37	62.5					Prescription rate, cumulative proportion with prescription at diagnosis and in 1, 5, 10 years					3.18182	10.8333
George et al. (22)	2014	USA	Primary care	Prescriptions	Not specified	NS	126	99.2		Median duration	Median dose			At baseline			Proportion with allergy		3.46154	9
Meek et al. (25)	2014	Netherlands	Hospital	Prescriptions	Not specified	NS	172	89	59.6 (10.8)					At baseline					2.30769	15
MacFarlane et al. (30)	2014	USA	Hospital	Dispensed prescriptions	Not specified	NS	46	47.8	57					At baseline					1.92308	13.3333
Park et al. (61)	2014	Korea	Hospital	Not specified	≥1 diagnosis and test	Specific	179	94.4	62.6 (16.4)		Mean dose			During the study					4.23077	8.75
Rho et al. (39)	2014	UK	Primary care	Prescriptions	≥1 diagnosis; ≥1 diagnosis and drug	Specific	35339	72.57	62.7					In 12 months before diagnosis, within 90 days of diagnosis					5	11.4286
Rashid et al. (9)	2014	USA	Primary care, hospital	Prescriptions, dispensed prescriptions	≥2 diagnoses	Specific	13341	78	60.2 (13.9)	Mean duration	Proportion	Proportion		30 days before or after allopurinol initiation	PDC	Logistic regression			5.90909	13.3333
Mantarro et al. (10)	2015	Italy	Primary care	Prescriptions	≥1 diagnosis or free-text keyword in notes	Liberal	3570	80	65					During the study	PDC	Proportion reaching SUA goal, logistic regression		Diagnosis and Medication	5.38462	12.1429
Robinson et al. (46)	2015	Australia	Primary care	Prescriptions	≥1 diagnosis or drug	Liberal	22776	81.59						During the study					6.15385	10
Kuo et al. (69)	2015	UK	Primary care	Prescriptions	≥1 diagnosis	Liberal	23332	73.91		Proportion				In 1 and 3 years after diagnosis			Cox regression, Kaplan-Meier		6.36364	13.5714
Hmar et al. (15)	2015	Australia	Hospital	Prescriptions	≥1 drug	Liberal	1304	75	74		Median dose								5	12.5
Thueringer et al. (68)	2015	USA	Hospital	Term Search	Not specified	NS	13	92.3	58	Median duration	Proportion			At baseline		Time to response, degree of response			2.72727	13
Dennison et al. (70)	2015	Denmark	Primary care, hospital	Prescriptions	Not specified	NS	86039	67	63 (15.1)		Modal dose			At baseline			Cox regression		4.61538	12.8571
Lu et al. (38)	2015	UK	Primary care	Not specified	≥1 diagnosis; ≥1 diagnosis and drug	Specific	59224	70.8	65.3 (12.2)					At diagnosis, during the study					6.36364	11.4286
Kerr et al. (23)	2015	USA	Primary care, hospital	Prescriptions	≥2 diagnoses	Specific	2280	99.1	66.8 (12.2)		Proportion			During the study					5	8.33333
Rashid et al. (32)	2015	USA	Primary care, hospital	Prescriptions	≥2 outpatient or ≥1 inpatient diagnosis	Specific	8828	81	55-64		Mean dose			In 1 year before and after first allopurinol prescription in the study	PDC	Mean SUA level change		Diagnosis	7.72727	12.5
Solomon et al. (71)	2016	USA	Hospital	Dispensed prescriptions	≥1 diagnosis	Liberal	1002	63.7	72.5 (11.5)	Adjusted risk per duration				At baseline			Cox regression		6.53846	12.8571
Nyberg et al. (42)	2016	UK, Germany, France, USA	Primary care, hospital subset	Prescriptions, dispensed prescriptions	≥1 diagnosis or drug and CKD, urolithiasis, tophus or 2+ flares	Specific	198654							In 1 year before enrollment, during the study					6.15385	11.25
Morlock et al. (60)	2016	UK, Germany, France, USA	Primary care, hospital subset	Prescriptions, dispensed prescriptions	≥1 diagnosis or drug and CKD, urolithiasis, tophus or 2+ flares	Specific	197805				Proportion, mean dose			During each study year	Proportion	Logistic regression			4.61538	11.4286
Dehlin et al. (47)	2016	Sweden	Primary care, hospital	Dispensed prescriptions	≥1 diagnosis; 1 primary diagnosis; 1 rheumatology diagnosis or ≥2 diagnoses	Specific	30430	70	69 (14)									Diagnosis and Medication	8.07692	15
Kapetanovic et al. (24)	2016	Sweden	Primary care, hospital	Dispensed prescriptions	≥1 diagnosis; ≥2 diagnoses or ≥1 hospital physician diagnosis	Specific			69					In 2011				Diagnosis and Medication	5.76923	15
Kwon et al. (76)	2016	Korea	Tertiary referral hospital	Prescriptions	Meet Preliminary criteria	Specific	674	97									Cox regression		2.72727	10
Chang et al. (34)	2017	USA	Primary care, hospital	Medication List in EHR	≥1 diagnosis or free-text keyword in notes	Liberal	52							In 1 year before enrollment					2.30769	12.1429
Dehlin et al. (5)	2017	Sweden	Primary care, hospital	Dispensed prescriptions	≥1 diagnosis	Liberal	7709	68	66					Within 1 year of diagnosis	Proportion			Diagnosis and Medication	7.30769	11.6667
Clarson et al. (20)	2017	UK	Primary care	Prescriptions	≥1 diagnosis	Liberal	8142	70.9	65.4 (10.2)					During the study					5	10.8333
Sultan et al. (27)	2017	UK	Primary care	Prescriptions	≥1 diagnosis	Liberal	9653	100						During the study	Proportion				5	13.5714
Landgren et al. (36)	2017	Sweden	Primary care, hospital	Dispensed prescriptions	≥1 diagnosis	Liberal	29171				Proportion			At baseline				Diagnosis and Medication	7.30769	12.1429
Hughes et al. (16)	2017	USA	Primary care, hospital	Prescriptions	≥1 diagnosis	Liberal	505	97	62.3 (12.4)			Proportion		During the study	MPR				5	12.5
Maravic et al. (53)	2017	France	Primary care	Prescriptions	≥1 free-text keyword in notes	Liberal	14400	84.4	67.5		Proportion, mean dose	Proportion		In 2014					5.90909	10
Spaetgens et al. (37)	2017	UK	Primary care	Prescriptions	≥1 diagnosis	Liberal	131565	73.9	64 (13.5)					In 6 months before enrollment			Cox regression		6.53846	12.1429
Sigurdardottir et al. (33)	2017	Sweden	Primary care, hospital	Dispensed prescriptions	≥1 diagnosis	Liberal	4571	77	51.3 (8.3)					Within 1 year of diagnosis					8.46154	12.5
Janssen et al. (64)	2017	Netherlands	Outpatient	Prescriptions	Not specified	NS	177		67.5 (12)		Mean dose			At baseline		Proportion reaching SUA goal, mean SUA level change			4.09091	15
Coburn et al. (11)	2017	USA	Primary care, hospital	Dispensed prescriptions	≥1 diagnosis and survey response	Specific	612	98	72.1 (10.7)			Proportion			PDC	Logistic regression			6.53846	10.7143
Olaru et al. (31)	2017	USA	Outpatient	Not specified	≥1 test	Specific	13	69.23	68.6					Current use					5.90909	12.5
Lee et al. (45)	2017	Korea	Primary care, hospital	Not specified	≥1 hospital diagnosis with or without MSU crystals and adjudicated by Rheumatologist	Specific	254	87.8						At baseline				Diagnosis	4.09091	10
Rai et al. (48)	2017	Canada	Primary care, hospital	Dispensed prescriptions	≥1 diagnosis; ≥2 diagnoses or ≥1 primary diagnosis	Specific	171165	68	63 (15.4)				2000-2012	During the study				Diagnosis	5	15
Fisher et al. (29)	2017	UK	Primary care	Prescriptions	≥1 diagnosis; ≥1 diagnosis and drug	Specific	103261	74	61.9 (15)				1999-2006, 2007-2014	At baseline, during the study					5	13.3333
Scheepers et al. (6)	2018	UK	Primary care	Prescriptions	≥1 diagnosis	Liberal	48280	76	64.6 (13.2)	Median duration				At diagnosis, 1-90, 91-365 and >366 days after diagnosis	PDC				5.90909	11.6667
Sultan et al. (55)	2018	UK	Primary care	Prescriptions	≥1 diagnosis	Liberal	31781	72.9	63.5 (12.5)					At baseline, within 1 and 3 years of diagnosis			Cox regression		5.90909	11.4286
Hassan and Choudry (17)	2018		Primary care	Prescriptions	≥1 drug	Liberal	112												3.63636	11.6667
Dehlin and Jacobsson (58)	2018	Sweden	Hospital	Dispensed prescriptions	≥1 diagnosis	Liberal								In 6 months before and after discharge				Diagnosis and Medication	6.15385	15
Kuo et al. (54)	2018	UK (also Taiwan but not EHR source)	Primary care	Prescriptions	≥1 diagnosis	Liberal	34505		61.4 (14.8)								Logistic regression	Diagnosis	6.25	11.4286
Coburn et al. (72)	2018	USA	Primary care, hospital	Dispensed prescriptions	≥2 diagnoses	Specific	25378	99.7				Proportion		In 2 years before enrollment	PDC	Mean SUA level	Cox regression	Diagnosis	5.38462	12.1429
Bevis et al. (28)	2018	UK	Primary care	Prescriptions	≥1 diagnosis or drug and survey response	Specific	1079	84	65.5 (12.5)					In 2 years before enrollment				Diagnosis	5.76923	13.3333
Keller et al. (73)	2018	UK	Primary care	Prescriptions	≥1 diagnosis; ≥1 diagnosis and drug	Specific	36014	81	63					At baseline, during the study			Logistic regression		4.09091	12.1429
Vargas-Santos et al. (77)	2018	UK	Primary care	Prescriptions	≥1 diagnosis	Liberal	9520	83.5	57.4 (13.6)	Mean duration	Proportion			At baseline, during the study, mean lag to initiation			Cox regression		7.27273	12.8571
Lin et al. (63)	2018	Singapore	Outpatient	Prescriptions	≥1 test	Specific	53	73.6	61.3 (15.12)					At baseline					7.27273	13.5714
Jung et al. (66)	2018	Korea	Hospital	Prescriptions	≥1 diagnosis and chart review	Specific	863	91.4	50.6 (14.9)					At baseline, during the study				Diagnosis	6.81818	12.5
Lee et al. (78)	2018	Korea	Hospital	Not specified	Meet ACR criteria	Specific	134			Median duration	Median dose			During the study			Cox regression, proportion with adverse events, time to adverse event		3.18182	10
Roughley et al. (56)	2018	UK	Primary care	Prescriptions	≥1 diagnosis	Liberal	41446	81	57.2 (13.6)					At baseline, within 1 and 3 years of diagnosis			Cox regression		5.76923	12.1429
Mikuls et al. (8)	2019	USA	Primary care, hospital	Dispensed prescriptions	≥1 diagnosis	Liberal	782	82.7	58.0 (14.4)		Mean dose, initial and final dose	Proportion		At baseline, during the study	PDC			Diagnosis	5	11.4286
Notes: *All elements were coded except free-text keywords; where studies use multiple definitions, these are separated by ";"
MPR, medication possession ratio; PDC, proportion of days covered; rmANOVA, repeated-measures analysis of variance; SUA, serum urate level; ULT, urate lowering therapy
